# Supplementary material for: Anti-Inflammatory, Antiallergic, and COVID-19 Main Protease (Mpro) Inhibitory Activities of Butenolides from a Marine-Derived Fungus Aspergillus terreus
Source: Molecules. 2021 Jun 2;26(11):3354. doi: 10.3390/molecules26113354 (PMC8199578; doi:10.3390/molecules26113354)
Supplement: Supplementary file 1 [file molecules-26-03354-s001.zip]

Archive with 1 entries (1 files):
- molecules-1241619-supplementary.pdf
